# Supplementary material for: QPHAR: quantitative pharmacophore activity relationship: method and validation
Source: J Cheminform. 2021 Aug 9;13:57. doi: 10.1186/s13321-021-00537-9 (PMC8351372; doi:10.1186/s13321-021-00537-9)
Supplement: Supplementary file 1 — Additional file 1. Metadata of all datasets used for CV studies with 20–80 split. [file 13321_2021_537_MOESM1_ESM.csv]

	target	assay	nrSamples	minActivity	maxActivity
0	Acetylcholinesterase	CHEMBL3049408	22	4.4	9.52
1	Acetylcholinesterase	CHEMBL945890	29	4.28	10.7
2	Acetylcholinesterase	CHEMBL3626447	21	4.75	8.64
3	Acetylcholinesterase	CHEMBL3047076	72	4.03	7.35
4	Acetylcholinesterase	CHEMBL644831	33	4.71	8.59
5	Acetylcholinesterase	CHEMBL1664219	60	5.59	9.48
6	Acetylcholinesterase	CHEMBL643386	21	5.0	9.09
7	Acetylcholinesterase	CHEMBL4146836	35	4.57	9.44
8	Acetylcholinesterase	CHEMBL1249049	38	4.39	8.15
9	Acetylcholinesterase	CHEMBL3626446	21	4.62	8.42
10	Acetylcholinesterase	CHEMBL644105	26	5.58	9.1
11	Acetylcholinesterase	CHEMBL1041236	29	4.3	8.96
12	Acetylcholinesterase	CHEMBL3387411	22	4.98	9.14
13	Acetylcholinesterase	CHEMBL1646125	20	4.62	8.3
14	Acetylcholinesterase	CHEMBL4198693	24	4.13	7.75
15	Acetylcholinesterase	CHEMBL641238	28	4.06	8.1
16	Acetylcholinesterase	CHEMBL3758061	28	5.12	9.09
17	Acetylcholinesterase	CHEMBL894085	28	4.09	7.98
18	Acetylcholinesterase	CHEMBL829154	26	4.38	9.49
19	COX2	CHEMBL769653	20	4.11	8.52
20	COX2	CHEMBL947228	70	5.24	9.52
21	COX2	CHEMBL947226	24	5.0	8.23
22	COX2	CHEMBL768957	22	4.52	8.46
23	COX2	CHEMBL655563	29	4.0	7.33
24	COX2	CHEMBL762912	27	4.0	7.85
25	COX2	CHEMBL1008495	27	4.0	7.57
26	COX2	CHEMBL769648	50	4.03	8.77
27	COX2	CHEMBL3811631	24	4.12	7.7
28	COX2	CHEMBL3579883	20	4.34	8.2
29	COX2	CHEMBL1059941	21	5.77	9.6
30	COX2	CHEMBL3062548	69	5.24	9.52
31	COX2	CHEMBL1639903	33	4.0	8.3
32	COX2	CHEMBL3363266	23	4.02	8.1
33	DHFR	CHEMBL669873	21	6.0	10.6
34	DHFR	CHEMBL669986	76	4.51	8.7
35	DHFR	CHEMBL2384165	28	4.49	8.77
36	Estrogen	CHEMBL832786	23	5.78	8.82
37	Estrogen	CHEMBL4024644	43	5.11	9.0
38	Estrogen	CHEMBL1909145	32	4.75	9.89
39	Estrogen	CHEMBL3776150	24	5.96	9.16
40	Estrogen	CHEMBL3429911	34	4.97	8.57
41	Estrogen	CHEMBL4200119	24	5.03	8.7
42	Estrogen	CHEMBL676818	27	5.45	8.89
43	Estrogen	CHEMBL3429910	35	5.24	9.82
44	Estrogen	CHEMBL679891	29	6.25	9.3
45	Carbonic	CHEMBL3122609	22	5.06	8.25
46	Carbonic	CHEMBL1646987	29	5.02	8.68
47	Carbonic	CHEMBL658942	43	6.1	9.3
48	Carbonic	CHEMBL3879546	25	5.75	9.3
49	Carbonic	CHEMBL657192	28	5.05	9.15
50	Carbonic	CHEMBL4017666	23	6.02	9.03
51	Carbonic	CHEMBL1693045	28	5.02	8.68
52	Carbonic	CHEMBL657145	44	6.52	9.7
53	Carbonic	CHEMBL3269990	45	4.55	8.15
54	Carbonic	CHEMBL3377547	21	5.29	8.36
55	Carbonic	CHEMBL3366665	21	5.29	8.36
56	D2	CHEMBL872881	27	5.26	8.7
57	D2	CHEMBL1061432	20	4.27	7.39
58	D2	CHEMBL673073	28	4.34	7.41
59	D2	CHEMBL3801477	25	4.07	8.15
60	D2	CHEMBL948052	21	6.04	9.34
61	D2	CHEMBL866800	26	4.17	7.55
62	D2	CHEMBL3614290	35	6.0	9.32
63	D2	CHEMBL1909140	100	4.7	9.31
64	D2	CHEMBL3089794	24	4.87	7.98
65	D2	CHEMBL4046973	21	4.85	9.28
66	D2	CHEMBL3073105	38	5.85	9.72
67	D2	CHEMBL4046974	22	5.05	9.42
68	D2	CHEMBL866799	26	4.19	7.39
69	D2	CHEMBL671368	29	5.1	8.64
70	erbB1	CHEMBL677204	32	4.0	10.54
71	erbB1	CHEMBL1798351	101	4.05	8.02
72	erbB1	CHEMBL680017	63	4.92	10.6
73	erbB1	CHEMBL3616083	26	5.28	10.54
74	erbB1	CHEMBL1686143	30	4.33	9.0
75	erbB1	CHEMBL677880	34	4.11	8.4
76	erbB1	CHEMBL3877875	20	5.0	9.0
77	erbB1	CHEMBL3240253	20	5.26	9.0
78	erbB1	CHEMBL679944	48	5.37	10.6
79	erbB1	CHEMBL1064820	23	4.39	7.52
80	erbB1	CHEMBL2439336	26	4.47	8.92
81	erbB1	CHEMBL674019	23	5.11	8.57
82	erbB1	CHEMBL2066000	25	4.1	7.21
83	erbB1	CHEMBL925198	23	5.14	8.74
84	erbB1	CHEMBL680021	43	5.69	10.54
85	erbB1	CHEMBL3614855	25	5.11	8.14
86	erbB1	CHEMBL1064829	32	4.36	7.7
87	erbB1	CHEMBL4052480	21	4.95	9.42
88	erbB1	CHEMBL3238947	39	5.19	9.05
89	erbB1	CHEMBL674637	22	5.28	9.35
90	erbB1	CHEMBL1073378	26	5.21	8.7
91	Glucocorticoid	CHEMBL941996	43	5.35	9.4
92	Glucocorticoid	CHEMBL3868161	35	7.0	10.52
93	Glucocorticoid	CHEMBL1909150	76	4.38	9.18
94	Glucocorticoid	CHEMBL679612	44	4.6	8.24
95	Glucocorticoid	CHEMBL890119	32	5.16	8.47
96	Ephrin	CHEMBL998745	25	5.51	8.52
97	Ephrin	CHEMBL1686716	37	5.0	8.4
98	Ephrin	CHEMBL1068887	59	4.6	9.9
99	Ephrin	CHEMBL915413	29	5.14	8.51
100	Ephrin	CHEMBL945185	27	5.22	8.3
101	Ephrin	CHEMBL3707854	22	5.19	9.0
102	Ephrin	CHEMBL1101480	28	5.45	8.52
103	Ephrin	CHEMBL1120739	36	5.65	9.0
104	Ephrin	CHEMBL932888	33	5.08	8.36
105	Ephrin	CHEMBL1816473	33	4.85	8.1
106	Ephrin	CHEMBL1047378	33	5.71	9.0
107	COX1	CHEMBL763480	23	4.52	7.7
108	COX1	CHEMBL1909130	45	4.5	8.35
109	Glycogen	CHEMBL3413879	26	6.14	9.54
110	Glycogen	CHEMBL1102983	30	5.09	9.4
111	Glycogen	CHEMBL1113275	51	4.01	8.22
112	Glycogen	CHEMBL684976	60	4.39	8.0
113	Glycogen	CHEMBL2182637	30	6.16	9.66
114	Glycogen	CHEMBL928210	36	5.38	8.52
115	Glycogen	CHEMBL4057839	32	6.04	10.0
116	Glycogen	CHEMBL1034478	33	3.38	10.05
117	Glycogen	CHEMBL2390763	31	6.39	10.89
118	Glycogen	CHEMBL1249829	20	5.7	9.24
119	Glycogen	CHEMBL963374	40	5.14	9.64
120	Glycogen	CHEMBL3097577	25	5.01	8.05
121	Aurora-A	CHEMBL972583	22	5.14	8.4
122	Aurora-A	CHEMBL993738	44	5.5	9.22
123	Aurora-A	CHEMBL1664805	58	4.54	8.7
124	Aurora-A	CHEMBL3888080	73	4.5	9.1
125	Aurora-A	CHEMBL3862723	42	4.12	10.4
126	Aurora-A	CHEMBL2173311	59	4.5	9.1
127	Aurora-A	CHEMBL856402	41	5.7	9.0
128	B-raf	CHEMBL1780874	28	6.07	9.24
129	B-raf	CHEMBL3888085	55	6.07	9.14
130	B-raf	CHEMBL1217119	83	4.77	8.7
131	B-raf	CHEMBL1104358	45	4.16	7.85
132	B-raf	CHEMBL1067537	64	4.03	8.3
133	B-raf	CHEMBL1671058	20	5.85	9.89
134	B-raf	CHEMBL1953548	22	4.6	9.0
135	B-raf	CHEMBL3816885	30	4.5	9.3
136	B-raf	CHEMBL3240201	24	6.07	9.7
137	B-raf	CHEMBL2341125	47	5.15	8.4
138	B-raf	CHEMBL3887740	43	5.75	9.0
139	B-raf	CHEMBL981002	32	4.49	7.92
140	B-raf	CHEMBL3804129	36	6.0	9.0
141	B-raf	CHEMBL3804126	37	6.38	9.4
142	B-raf	CHEMBL1043507	38	6.52	9.52
143	B-raf	CHEMBL1008210	37	6.01	10.7
144	B-raf	CHEMBL1937974	35	4.81	9.0
145	B-raf	CHEMBL1671059	20	4.12	8.3
146	B-raf	CHEMBL946282	31	5.05	9.0
147	Vanilloid	CHEMBL832934	26	5.07	8.07
148	Vanilloid	CHEMBL820100	28	5.84	9.52
149	Vanilloid	CHEMBL828688	20	4.76	9.4
150	Vanilloid	CHEMBL3705949	137	4.65	8.7
151	Vanilloid	CHEMBL3706060	41	4.48	7.7
152	Vanilloid	CHEMBL930279	29	4.82	8.1
153	Androgen	CHEMBL1960482	23	5.27	9.33
154	Androgen	CHEMBL891115	42	6.0	9.7
155	Androgen	CHEMBL930493	21	6.32	10.3
156	Androgen	CHEMBL933063	31	5.39	9.0
157	Androgen	CHEMBL930492	23	5.63	9.7
158	Androgen	CHEMBL859226	24	5.34	8.57
159	Androgen	CHEMBL1169306	41	5.34	8.64
160	Coagulation	CHEMBL811970	20	4.92	8.4
161	Coagulation	CHEMBL862522	23	4.7	7.8
162	Coagulation	CHEMBL1010200	23	4.57	8.0
163	Coagulation	CHEMBL832832	63	4.09	8.52
164	Coagulation	CHEMBL816070	38	4.03	8.33
165	Coagulation	CHEMBL847937	27	6.8	9.97
166	Coagulation	CHEMBL814535	22	4.05	8.4
167	Coagulation	CHEMBL813569	29	6.98	10.82
168	Coagulation	CHEMBL817243	24	6.25	10.7
169	Coagulation	CHEMBL860417	24	5.75	9.0
170	Coagulation	CHEMBL815806	22	4.38	8.7
171	Coagulation	CHEMBL814972	22	5.34	10.34
172	Coagulation	CHEMBL1049043	21	4.77	8.8
173	Coagulation	CHEMBL884569	35	4.8	10.4
174	Coagulation	CHEMBL811982	22	4.11	7.6
175	Coagulation	CHEMBL814951	21	4.22	8.22
176	Coagulation	CHEMBL1067528	35	4.03	8.4
177	Coagulation	CHEMBL838818	60	5.15	9.92
178	Coagulation	CHEMBL845034	23	4.62	8.27
179	Coagulation	CHEMBL3424914	33	4.12	8.96
180	Coagulation	CHEMBL813626	41	6.03	10.89
181	Coagulation	CHEMBL813672	23	5.43	9.09
182	Coagulation	CHEMBL829646	22	6.82	10.4
183	Coagulation	CHEMBL812835	20	4.3	7.92
184	Coagulation	CHEMBL812837	30	5.85	9.57
185	Coagulation	CHEMBL811969	34	6.33	10.0
186	A2a	CHEMBL1259385	22	7.26	10.16
187	Opiod	CHEMBL1769429	31	5.57	10.21
188	Opiod	CHEMBL757060	35	5.3	9.05
189	Opiod	CHEMBL1112210	35	5.5	8.96
190	Opiod	CHEMBL756359	45	5.37	9.85
191	Opiod	CHEMBL888956	45	4.22	8.05
192	Opiod	CHEMBL858889	24	5.96	11.0
193	Opiod	CHEMBL754712	22	4.71	8.44
194	Opiod	CHEMBL3705573	20	5.24	8.87
195	Opiod	CHEMBL901089	26	6.0	9.82
196	Opiod	CHEMBL1050689	40	6.44	10.59
197	Opiod	CHEMBL3707592	76	5.76	10.4
198	Opiod	CHEMBL757059	36	5.18	9.05
199	Opiod	CHEMBL757823	24	6.05	9.19
200	Opiod	CHEMBL746681	22	5.38	8.82
201	Opiod	CHEMBL3888044	27	4.85	8.07
202	Opiod	CHEMBL3888831	88	4.99	9.46
203	Opiod	CHEMBL2050632	40	6.82	10.21
204	MAO-A	CHEMBL827909	42	4.19	7.4
205	MAO-A	CHEMBL2060936	51	4.58	8.25
206	MAO-A	CHEMBL1648130	38	4.03	7.21
207	MAO-A	CHEMBL965566	27	4.09	8.42
208	Caspase	CHEMBL831642	28	4.2	8.4
209	Caspase	CHEMBL658912	27	4.33	8.6
210	Caspase	CHEMBL1838643	24	4.09	7.92
211	Caspase	CHEMBL1012730	27	4.21	8.62
212	Caspase	CHEMBL658623	25	4.01	7.57
213	JAK2	CHEMBL3404501	25	5.54	9.0
214	JAK2	CHEMBL2395112	22	5.91	8.92
215	JAK2	CHEMBL1044318	37	6.06	9.7
216	JAK2	CHEMBL1049517	47	5.35	9.3
217	JAK2	CHEMBL1011746	23	3.84	7.41
218	JAK2	CHEMBL2186596	31	6.99	10.0
219	JAK2	CHEMBL1936085	21	5.54	10.05
220	JAK2	CHEMBL2067611	27	5.54	9.19
221	JAK2	CHEMBL3374493	34	5.5	8.7
222	JAK2	CHEMBL2438691	32	5.5	9.22
223	JAK2	CHEMBL1291235	25	4.54	9.0
224	CDK2	CHEMBL1250281	25	5.16	9.0
225	CDK2	CHEMBL971698	29	3.73	8.52
226	CDK2	CHEMBL661124	22	5.4	8.68
227	CDK2	CHEMBL2166172	20	4.21	8.52
228	CDK2	CHEMBL908827	20	5.2	8.7
229	Cannabinoid	CHEMBL2187925	27	4.68	8.89
230	Cannabinoid	CHEMBL2154764	32	5.45	8.61
231	Cannabinoid	CHEMBL886398	38	5.4	9.05
232	Cannabinoid	CHEMBL901144	23	5.1	9.1
233	Cannabinoid	CHEMBL1107820	29	6.13	9.82
234	Cannabinoid	CHEMBL1011882	62	5.01	9.7
235	Cannabinoid	CHEMBL2317164	35	4.05	9.07
236	Cannabinoid	CHEMBL896457	34	5.41	8.77
237	Cannabinoid	CHEMBL1804296	35	6.21	9.92
238	Cannabinoid	CHEMBL2210669	25	5.37	8.92
239	Cannabinoid	CHEMBL887035	29	5.07	8.52
240	Cannabinoid	CHEMBL901108	30	5.9	9.49
241	Cannabinoid	CHEMBL832272	36	4.72	8.4
242	Cannabinoid	CHEMBL932400	32	5.82	9.52
243	HERG	CHEMBL1676103	146	4.0	8.66
244	HERG	CHEMBL1036929	26	4.32	8.6
245	HERG	CHEMBL2330781	36	4.51	8.39
246	HERG	CHEMBL2148626	30	5.33	9.12
247	HERG	CHEMBL3096732	44	4.84	9.4
248	HERG	CHEMBL1764797	24	4.69	8.7
249	HERG	CHEMBL3583383	42	4.02	7.3
250	HERG	CHEMBL827807	49	4.0	8.82
251	HERG	CHEMBL766816	29	4.12	8.52
252	ABL1	CHEMBL3888134	50	5.95	9.3
253	ABL1	CHEMBL2186853	38	5.67	9.03
254	ABL1	CHEMBL2353816	50	5.83	10.82
255	ABL1	CHEMBL923929	25	4.99	8.92
256	LCK	CHEMBL1113978	53	5.35	8.52
257	LCK	CHEMBL4145903	26	4.15	9.0
258	LCK	CHEMBL913225	34	6.53	11.0
259	LCK	CHEMBL841202	44	4.64	8.4
260	LCK	CHEMBL841204	31	5.7	9.15
261	LCK	CHEMBL1049046	45	5.57	10.15
262	LCK	CHEMBL910552	51	4.55	9.7
263	LCK	CHEMBL864124	29	5.22	8.52
264	LCK	CHEMBL908547	26	5.06	8.52
265	LCK	CHEMBL842071	35	5.26	8.7
